# Supplementary material for: Takotsubo (stress) cardiomyopathy induced by acute asthma exacerbation in elderly woman
Source: Clin Case Rep. 2023 Mar 8;11(3):e7074. doi: 10.1002/ccr3.7074 (PMC9995802; doi:10.1002/ccr3.7074)
Supplement: Supplementary file 1 — Video S1 [file CCR3-11-e7074-s001.zip]

Archive with 2 entries (2 files):
- CCR3_7074_Video 1A.avi
- CCR3_7074_Vidoe 1B.avi
